# Supplementary material for: The transcriptional analysis of pepper shed light on a proviral role of light-harvesting chlorophyll a/b binding protein 13 during infection of pepper mild mottle virus
Source: Front Plant Sci. 2025 Jan 27;16:1533151. doi: 10.3389/fpls.2025.1533151 (PMC11808148; doi:10.3389/fpls.2025.1533151)
Supplement: Supplementary file 2 [file Table1.xlsx]

## Sheet: Sheet1
Supplementary Table 1. primers used in the analysis
Name	primers	Description
PMMoV-F	GAGTCTACGACGTGTGCCTT	PCR
PMMoV-R	TGAGAAGCGCAACAAAGCAC
TRV2-CaCAB13-F	TAAGGTTACCGAATTCTCTAGATCCCATGGGCTCTGGCAAATT	VIGS
TRV2-CaCAB13-R	GAGACGCGTG AGCTCGGTAC CCATGGATAACCTCAAGAGCTCT
TRV2-NbCAB13-F	TAAGGTTACCGAATTCTCTAGAACCCGACCGTGTCAAGTACTT
TRV2-NbCAB13-R	GAGACGCGTG AGCTCGGTAC CTGATGCAAC CTAGTGCTCC AA
Caβtublin-qRT-F	TGGACGTTACCTGACAGCTT	RT-qPCR
Caβtublin-qRT-R	TGGATGCCATCTTTAGCCCA
qPMMoV-CP-157F	TGGAAGACTATTCCGACCGC
qPMMoV-CP-157R	CCGTGCCACGAACTAACTCA
NbActin-qRT-F	ggactctggtgatggtgtca
NbActin-qRT-R	gaacatgtaaccacgctcgg
qTRV-CaCAB13-F	GCAACGATTTATACCCTGGCG
qTRV-CaCAB13-R	AACAGGGTTGTCAAGGTGGT
qTRV-NbCAB13-F	GCGAAGGGGGACTTGACTAC
qTRV-NbCAB13-R	CTCCTTCACCTTGAGCTCGG
qCaPetF-F	GTCGAAGGCACTTGACGTTG
qCaPetF-R	AGTTGCGAGTTGCAGAGACA
qCaPsbP-F	TGGTTCGAAGGTTTCCCCTG
qCaPsbP-R	GGGAGCCGTAGTCAGTGATG
qCaGSA-F	CTACGACTGGCTCGTGCTTT
qCaGSA-R	CGCAAAGAGGCTTTCCACAG
qCaCHS-F	ATTTCGTGGGCCAAGTGAGT
qCaCHS-R	GTCGGGGAGAAGAGTTTGGG
qCaFLS-F	GGCTAGCAAAGAGTGGGGG
qCaFLS-R	TTGATGGAAGAAGGAGGCCAA
